# Supplementary material for: Investigation of Coked Catalyst Regeneration via Non-Thermal Plasma Treatment and Its Reuse for Hydrogen Production from Methane Pyrolysis
Source: Molecules. 2026 May 19;31(10):1733. doi: 10.3390/molecules31101733 (PMC13209207; doi:10.3390/molecules31101733)
Supplement: Supplementary file 1 [file molecules-31-01733-s001.zip]

Archive with 1 entries (1 files):
- molecules-4233247-supplementary (1).pdf
